# Supplementary material for: Circulating microRNAs as biomarkers of Chagas cardiomyopathy
Source: Front Cardiovasc Med. 2023 Dec 19;10:1250029. doi: 10.3389/fcvm.2023.1250029 (PMC10762800; doi:10.3389/fcvm.2023.1250029)
Supplement: Supplementary file 1 [file Table1.xlsx]

## Sheet: Hoja1
Supplementary Table 1: Differentially expressed miRNAs (up or downregulated) obtained from each comparison.
Group	Description		G1 vs G2					G1 vs G3					G1 vs G4					G2 vs G3					G2 vs G4					G3 vs G4
1	Healthy controls		miRNA	log2FoldChange	padj	UP/DOWN		miRNA	log2FoldChange	padj	UP/DOWN		miRNA	log2FoldChange	padj	UP/DOWN		miRNA	log2FoldChange	padj	UP/DOWN		miRNA	log2FoldChange	padj	UP/DOWN		miRNA	log2FoldChange	padj	UP/DOWN
2	Chagas non-cardiomyopathy controls		hsa-miR-548q	2.60804	0.0088802	UP		hsa-miR-454-5p	2.10056	0.0273639	UP		hsa-miR-92a-3p	-0.709771	0.00445768	DOWN		hsa-miR-629-5p	1.48665	0.0133665	UP		hsa-miR-941	1.47742	0.00843471	UP		hsa-miR-495-3p	2.5006	0.00653916	UP
3	Chagas cardiomyopathy cases		hsa-miR-125b-2-3p	2.21184	0.0153415	UP		hsa-miR-130b-3p	2.14874	0.0101425	UP		hsa-miR-27b-3p	-0.722918	0.00939806	DOWN		hsa-miR-18a-3p	1.63507	0.00103638	UP		hsa-miR-15b-3p	1.15485	0.0241926	UP		hsa-miR-191-3p	1.8469	0.00979096	UP
4	Ischemic cardiomyopathy controls		hsa-miR-23a-5p	2.17868	0.0074205	UP		hsa-miR-651-5p	2.47992	0.0273639	UP		hsa-miR-451a	-0.767837	0.00953899	DOWN		hsa-miR-130b-3p	1.68697	0.0395569	UP		hsa-miR-361-3p	1.08652	0.0247384	UP		hsa-miR-16-2-3p	-0.758374	0.0350007	DOWN
			hsa-miR-511-5p	1.89761	0.00752511	UP		hsa-miR-95-3p	3.03004	0.0273639	UP		hsa-miR-221-3p	-0.76922	0.00694217	DOWN		hsa-miR-5010-5p	1.78659	0.0198216	UP		hsa-miR-92a-3p	-0.714407	0.0406281	DOWN		hsa-miR-7-5p	-0.798599	0.0357118	DOWN
			hsa-miR-4662a-5p	1.87477	0.00474235	UP		hsa-miR-381-3p	-4.28501	0.0420501	DOWN		hsa-miR-375-3p	-0.822892	0.00769715	DOWN		hsa-miR-379-5p	2.2236	0.000503804	UP		hsa-miR-126-3p	-0.7388	0.0470083	DOWN		hsa-miR-151a-3p	-0.908711	0.0288265	DOWN
			hsa-miR-3138	1.67781	0.0417854	UP		hsa-miR-1270	-2.93733	0.0316554	DOWN		hsa-let-7g-5p	-0.843178	0.000254631	DOWN		hsa-miR-550a-3-5p	2.25221	0.00306443	UP		hsa-let-7f-5p	-0.804655	0.0162655	DOWN		hsa-miR-423-5p	-1.0419	0.00347712	DOWN
			hsa-miR-6511b-3p	1.67519	0.0074205	UP		hsa-miR-324-5p	-2.57821	0.0025109	DOWN		hsa-miR-4732-5p	-0.881274	0.00771955	DOWN		hsa-miR-628-5p	2.26569	0.00306443	UP		hsa-miR-26a-5p	-0.836184	0.0367033	DOWN		hsa-miR-144-5p	-1.08414	0.0293125	DOWN
			hsa-miR-532-3p	1.5492	0.0358231	UP		hsa-miR-3940-3p	-2.57793	0.009861	DOWN		hsa-let-7d-5p	-0.88441	0.00749752	DOWN		hsa-miR-1304-3p	2.29209	0.000504222	UP		hsa-let-7a-5p	-0.874227	0.0153185	DOWN		hsa-miR-106b-3p	-1.10919	0.0131663	DOWN
			hsa-miR-1306-5p	1.28784	0.0358231	UP		hsa-miR-548au-5p	-2.0726	0.0239124	DOWN		hsa-miR-30c-5p	-0.902333	0.00870832	DOWN		hsa-miR-4485-3p	2.39518	0.00306443	UP		hsa-miR-16-2-3p	-0.874485	0.0464254	DOWN		hsa-miR-148b-3p	-1.18281	0.0193548	DOWN
			hsa-miR-7-5p	-0.855641	0.0496111	DOWN		hsa-miR-7-1-3p	-1.98064	0.0358849	DOWN		hsa-miR-148b-3p	-0.912505	0.00399307	DOWN		hsa-miR-1247-5p	2.4926	0.0252427	UP		hsa-let-7b-5p	-0.897283	0.0413928	DOWN		hsa-miR-28-5p	-1.18336	0.0293125	DOWN
			hsa-miR-224-5p	-1.086	0.0278167	DOWN							hsa-let-7f-5p	-0.917826	0.00153999	DOWN		hsa-miR-651-5p	2.56362	0.00306443	UP		hsa-miR-98-5p	-0.903424	0.0418273	DOWN		hsa-miR-15a-5p	-1.21503	0.0105418	DOWN
			hsa-miR-1976	-1.22318	0.0111465	DOWN							hsa-let-7b-5p	-0.918995	0.00480171	DOWN		hsa-miR-95-3p	2.87769	0.00306443	UP		hsa-miR-23b-3p	-0.913054	0.00871252	DOWN		hsa-miR-501-3p	-1.24957	0.0293125	DOWN
			hsa-miR-421	-1.2517	0.0278167	DOWN							hsa-miR-126-3p	-0.932722	0.00352749	DOWN		hsa-miR-885-3p	-3.1646	0.000737417	DOWN		hsa-miR-148b-3p	-0.929762	0.034512	DOWN		hsa-miR-320a-3p	-1.29454	0.0272137	DOWN
			hsa-miR-18a-3p	-1.30512	0.0153415	DOWN							hsa-miR-16-2-3p	-0.940238	0.0012179	DOWN		hsa-miR-1228-5p	-2.27108	0.0159679	DOWN		hsa-miR-432-5p	-0.9393	0.0180883	DOWN		hsa-miR-132-3p	-1.32134	0.0159753	DOWN
			hsa-miR-26b-3p	-1.33433	0.0419429	DOWN							hsa-miR-10b-5p	-0.967522	0.00556231	DOWN		hsa-miR-483-3p	-2.22824	0.00306443	DOWN		hsa-miR-382-5p	-0.957654	0.0302446	DOWN		hsa-miR-151b	-1.34667	0.0293125	DOWN
			hsa-miR-3605-5p	-1.34919	0.0358231	DOWN							hsa-miR-139-5p	-0.969599	0.00963816	DOWN		hsa-miR-150-3p	-2.02207	0.00857035	DOWN		hsa-miR-151a-5p	-0.968453	0.04736	DOWN		hsa-miR-432-5p	-1.34792	0.0182568	DOWN
			hsa-miR-548ad-5p	-1.4907	0.0496111	DOWN							hsa-miR-151a-3p	-0.993648	8.9211e-05	DOWN		hsa-miR-495-3p	-1.98074	0.0167912	DOWN		hsa-miR-4732-3p	-0.977976	0.0153185	DOWN		hsa-miR-30b-5p	-1.34951	0.0204205	DOWN
			hsa-miR-424-3p	-1.497	0.0133978	DOWN							hsa-miR-26b-5p	-0.997414	0.000893273	DOWN		hsa-miR-139-5p	-1.96411	0.0133665	DOWN		hsa-miR-221-3p	-0.987661	0.0268615	DOWN		hsa-miR-4732-3p	-1.46759	0.00807898	DOWN
			hsa-miR-382-3p	-1.58544	0.0157758	DOWN							hsa-miR-15a-5p	-1.02453	0.00382277	DOWN		hsa-miR-511-5p	-1.91038	0.0231748	DOWN		hsa-miR-323b-3p	-1.07694	0.0307143	DOWN		hsa-miR-320d	-1.48557	0.0105418	DOWN
			hsa-miR-642a-3p	-1.65819	0.0074205	DOWN							hsa-miR-185-5p	-1.05096	0.000788278	DOWN		hsa-miR-885-5p	-1.71011	0.00698835	DOWN		hsa-miR-487b-3p	-1.08592	0.0363637	DOWN		hsa-miR-18a-3p	-1.50109	0.00807898	DOWN
			hsa-miR-941	-1.68744	0.00752511	DOWN							hsa-miR-98-5p	-1.06987	0.000347129	DOWN		hsa-miR-125b-5p	-1.51601	0.00306443	DOWN		hsa-miR-625-3p	-1.08957	0.0247384	DOWN		hsa-miR-19b-3p	-1.50741	0.0193548	DOWN
			hsa-miR-550a-5p	-1.69323	0.00783843	DOWN							hsa-let-7a-5p	-1.07089	0.000607811	DOWN		hsa-miR-487b-3p	-1.40133	0.0404001	DOWN		hsa-miR-374b-5p	-1.0977	0.0367033	DOWN		hsa-miR-409-3p	-1.51278	0.0132791	DOWN
			hsa-miR-3177-3p	-1.7076	0.0133978	DOWN							hsa-miR-126-5p	-1.07129	0.000598619	DOWN		hsa-miR-27b-3p	-0.965658	0.0375402	DOWN		hsa-miR-130b-3p	-1.10238	0.0474836	DOWN		hsa-miR-152-3p	-1.5192	0.0272137	DOWN
			hsa-miR-450a-5p	-1.71145	0.00954793	DOWN							hsa-miR-23b-3p	-1.07621	0.00256213	DOWN							hsa-miR-654-3p	-1.10814	0.0242771	DOWN		hsa-miR-339-5p	-1.5688	0.0159753	DOWN
			hsa-miR-130a-3p	-1.74615	0.00240723	DOWN							hsa-miR-7-5p	-1.07839	5.47412e-05	DOWN							hsa-miR-191-5p	-1.1141	0.00959836	DOWN		hsa-miR-320e	-1.65408	0.0360512	DOWN
			hsa-miR-324-5p	-1.76462	0.00784159	DOWN							hsa-miR-342-3p	-1.08013	0.000761352	DOWN							hsa-miR-192-5p	-1.12278	0.0175164	DOWN		hsa-miR-7847-3p	-1.75698	0.0169576	DOWN
			hsa-miR-5010-5p	-1.79267	0.0074205	DOWN							hsa-miR-132-3p	-1.08574	0.00100402	DOWN							hsa-miR-10b-5p	-1.12524	0.0150157	DOWN		hsa-miR-1290	-1.79035	0.0134462	DOWN
			hsa-miR-4433a-5p	-1.93167	0.0074205	DOWN							hsa-miR-335-3p	-1.09889	0.000539865	DOWN							hsa-miR-151a-3p	-1.13283	0.00921419	DOWN		hsa-miR-576-5p	-1.83917	0.00807898	DOWN
			hsa-miR-889-3p	-2.0492	0.00752511	DOWN							hsa-let-7c-5p	-1.11702	0.00794662	DOWN							hsa-miR-150-5p	-1.14264	0.0148368	DOWN		hsa-miR-483-5p	-1.89898	0.00156705	DOWN
			hsa-miR-1284	-2.05093	0.00705811	DOWN							hsa-miR-191-5p	-1.13583	0.000730907	DOWN							hsa-miR-329-3p	-1.17073	0.0320675	DOWN		hsa-miR-4685-3p	-1.90393	0.00979096	DOWN
			hsa-miR-98-3p	-2.07186	0.00474235	DOWN							hsa-miR-29c-3p	-1.14557	0.00097374	DOWN							hsa-miR-1290	-1.17928	0.0283708	DOWN		hsa-miR-654-3p	-1.91796	0.0134491	DOWN
			hsa-miR-3940-3p	-2.20065	0.00449704	DOWN							hsa-miR-1260b	-1.15196	0.00044101	DOWN							hsa-miR-339-5p	-1.18789	0.025038	DOWN		hsa-miR-29c-3p	-1.97917	0.00117025	DOWN
			hsa-miR-10527-5p	-2.31143	0.00474235	DOWN							hsa-miR-125a-5p	-1.15633	0.000166403	DOWN							hsa-miR-328-3p	-1.20035	0.0153185	DOWN		hsa-miR-4508	-2.00441	0.0105418	DOWN
			hsa-miR-589-5p	-2.45544	0.00449704	DOWN							hsa-miR-4732-3p	-1.19645	0.000705168	DOWN							hsa-miR-574-5p	-1.20085	0.0464254	DOWN		hsa-miR-1304-3p	-2.12496	0.00807898	DOWN
			hsa-miR-505-5p	-2.53083	0.0133978	DOWN							hsa-miR-365a-3p	-1.20341	0.0083387	DOWN							hsa-miR-30c-5p	-1.20454	0.0112329	DOWN		hsa-miR-379-5p	-2.34844	0.00156705	DOWN
			hsa-miR-874-3p	-2.67098	0.0133978	DOWN							hsa-miR-365b-3p	-1.20341	0.0083387	DOWN							hsa-miR-494-3p	-1.20794	0.0319034	DOWN		hsa-miR-628-5p	-2.38372	0.0166783	DOWN
			hsa-miR-99b-3p	-2.7631	0.0133978	DOWN							hsa-let-7e-5p	-1.20847	0.000195303	DOWN							hsa-miR-1260a	-1.20803	0.00935673	DOWN		hsa-miR-3960	-2.46647	2.1274e-05	DOWN
			hsa-miR-381-3p	-3.87081	0.0111465	DOWN							hsa-miR-576-5p	-1.22673	0.00473206	DOWN							hsa-miR-320c	-1.22621	0.0127873	DOWN		hsa-miR-4485-3p	-2.48073	0.0169576	DOWN
													hsa-miR-425-3p	-1.23079	0.000937041	DOWN							hsa-miR-342-3p	-1.23341	0.00843471	DOWN		hsa-miR-431-5p	-2.56464	0.000618969	DOWN
													hsa-miR-100-5p	-1.2436	0.00274713	DOWN							hsa-miR-125a-5p	-1.28587	0.00283406	DOWN		hsa-miR-95-3p	-2.59088	0.0213655	DOWN
													hsa-miR-409-3p	-1.25269	0.00268188	DOWN							hsa-miR-375-3p	-1.30675	0.00892467	DOWN		hsa-miR-130b-3p	-2.83616	1.60623e-05	DOWN
													hsa-miR-320a-3p	-1.26184	0.000642114	DOWN							hsa-miR-122-5p	-1.31323	0.00871252	DOWN
													hsa-miR-4685-3p	-1.27114	0.00389485	DOWN							hsa-let-7e-5p	-1.31323	0.00921419	DOWN
													hsa-miR-30b-5p	-1.27774	0.000413372	DOWN							hsa-miR-132-3p	-1.33881	0.00892467	DOWN
													hsa-miR-1301-3p	-1.36112	6.63164e-05	DOWN							hsa-miR-493-5p	-1.34152	0.0247384	DOWN
													hsa-miR-320e	-1.36199	0.002331	DOWN							hsa-miR-27b-3p	-1.35364	0.000593135	DOWN
													hsa-miR-654-3p	-1.38058	0.00323184	DOWN							hsa-miR-4662a-5p	-1.36971	0.0367033	DOWN
													hsa-miR-532-5p	-1.39835	0.00173474	DOWN							hsa-miR-4433b-5p	-1.39525	0.0116469	DOWN
													hsa-miR-196b-5p	-1.40095	0.00754984	DOWN							hsa-miR-342-5p	-1.406	0.0247384	DOWN
													hsa-miR-323b-3p	-1.44325	0.00139751	DOWN							hsa-miR-99a-5p	-1.40874	0.00892467	DOWN
													hsa-miR-7976	-1.45818	0.00193745	DOWN							hsa-miR-2110	-1.42337	0.0319034	DOWN
													hsa-miR-625-3p	-1.49306	0.000837906	DOWN							hsa-miR-28-5p	-1.44499	0.0107664	DOWN
													hsa-miR-483-5p	-1.50055	0.00049244	DOWN							hsa-miR-409-3p	-1.4569	0.00872531	DOWN
													hsa-miR-485-3p	-1.51383	0.00104237	DOWN							hsa-miR-370-3p	-1.46755	0.0242771	DOWN
													hsa-miR-421	-1.53305	0.000385523	DOWN							hsa-miR-576-5p	-1.46917	0.0150157	DOWN
													hsa-miR-382-3p	-1.54824	0.0069251	DOWN							hsa-miR-1307-3p	-1.5033	0.0153185	DOWN
													hsa-miR-6734-5p	-1.56344	0.00462933	DOWN							hsa-miR-320a-3p	-1.50476	0.00482433	DOWN
													hsa-miR-324-5p	-1.59417	0.00279263	DOWN							hsa-miR-1260b	-1.53936	0.000128009	DOWN
													hsa-miR-1908-5p	-1.59738	0.00295595	DOWN							hsa-miR-885-5p	-1.54677	0.00892467	DOWN
													hsa-miR-1290	-1.60207	0.00116844	DOWN							hsa-miR-145-5p	-1.55746	0.0148368	DOWN
													hsa-miR-130a-3p	-1.63729	0.000257952	DOWN							hsa-miR-3960	-1.57388	0.008624	DOWN
													hsa-miR-1-3p	-1.65718	4.20955e-05	DOWN							hsa-miR-942-5p	-1.58244	0.00372518	DOWN
													hsa-miR-28-5p	-1.67152	0.000182875	DOWN							hsa-miR-19a-3p	-1.59412	0.0150157	DOWN
													hsa-miR-145-3p	-1.67166	0.000101401	DOWN							hsa-miR-7847-3p	-1.59711	0.0180883	DOWN
													hsa-miR-3960	-1.67209	0.000382391	DOWN							hsa-miR-125b-5p	-1.62321	0.000993296	DOWN
													hsa-miR-642a-3p	-1.67555	0.00280776	DOWN							hsa-miR-744-5p	-1.70397	0.0150157	DOWN
													hsa-miR-6815-5p	-2.2209	0.000133434	DOWN							hsa-miR-1301-3p	-1.71563	0.000663099	DOWN
													hsa-miR-889-3p	-2.28918	0.00235078	DOWN							hsa-miR-6511a-3p	-1.77395	0.00935673	DOWN
													hsa-miR-432-5p	-2.618	1.31045e-07	DOWN							hsa-miR-145-3p	-1.80157	0.000552461	DOWN
													hsa-miR-1284	-3.17719	1.98086e-05	DOWN							hsa-miR-4516	-1.86072	0.0176949	DOWN
													hsa-miR-381-3p	-3.36363	0.00868559	DOWN							hsa-miR-1306-5p	-1.86422	0.00344393	DOWN
																							hsa-miR-1-3p	-1.89545	0.00270025	DOWN
																							hsa-miR-320b	-1.91186	0.000141055	DOWN
																							hsa-miR-29c-3p	-1.96003	0.000261423	DOWN
																							hsa-miR-532-3p	-1.96171	0.00482433	DOWN
																							hsa-miR-501-3p	-1.98333	0.000593135	DOWN
																							hsa-miR-483-3p	-2.0869	0.00496283	DOWN
																							hsa-miR-139-5p	-2.14021	0.000593135	DOWN
																							hsa-miR-150-3p	-2.15213	0.00124784	DOWN
																							hsa-miR-483-5p	-2.22913	0.000180125	DOWN
																							hsa-miR-532-5p	-2.36928	0.000552461	DOWN
																							hsa-miR-23a-5p	-2.52184	0.000722425	DOWN
																							hsa-miR-206	-2.60244	0.00034502	DOWN
																							hsa-miR-6734-5p	-2.73436	0.000882517	DOWN
																							hsa-miR-885-3p	-3.10779	0.00034502	DOWN
