# Supplementary material for: Circulating microRNAs as biomarkers of Chagas cardiomyopathy
Source: Front Cardiovasc Med. 2023 Dec 19;10:1250029. doi: 10.3389/fcvm.2023.1250029 (PMC10762800; doi:10.3389/fcvm.2023.1250029)
Supplement: Supplementary file 2 [file Table2.xlsx]

## Sheet: Hoja1
Supplementary Table 2: Classification of target genes of dysregulated miRNAs in Chagasic cardiomyopathy group (G3) based on cardiomyopathy signatures from MolSigDB.
	CARDIOMYOPATHY SIGNATURES	miRNAs targets
1	CHEN_LVAD_SUPPORT_OF_FAILING_HEART_DN	G0S2	TM4SF1	PFKFB2															miRNAs up
2	CHEN_LVAD_SUPPORT_OF_FAILING_HEART_UP	GADD45B	KLF9	DDIT4	PIK3R1	CDC37L1	JUN	MCL1											hsa-miR-130b-3p
3	HP_ASYMMETRIC_SEPTAL_HYPERTROPHY	GNS																	hsa-miR-454-5p
4	HP_CONCENTRIC_HYPERTROPHIC_CARDIOMYOPATH																		hsa-miR-651-5p
5	HP_DILATED_CARDIOMYOPATHY	UBE4B	BAG3	SPEN	SPEN	TMPO	TMPO												hsa-miR-95-3p
6	HP_HYPERTROPHIC_CARDIOMYOPATHY	GNS	BAG3	SOS1	NDUFA9	FXN	BRIP1	SOS1	NAGA	SOS1	PPP1CB	NRAS	HLA-B
7	HP_LEFT_VENTRICULAR_NONCOMPACTION_CARDIO																		miRNAs down
8	HP_NONCOMPACTION_CARDIOMYOPATHY																		hsa-miR-1270
9	HP_RESTRICTIVE_CARDIOMYOPATHY	PDGFRA																	hsa-miR-324-5p
10	HP_RIGHT_VENTRICULAR_CARDIOMYOPATHY																		hsa-miR-381-3p
11	KAAB_FAILED_HEART_ATRIUM_DN	UBE3C	ATP6V0E1	CNIH1	OSMR	EIF3I	RAN	TSC22D1	SPTSSA	NPTN	MLEC	PAFAH1B1	TSC22D1	STAT3	NPTN	MLEC	KPNA6		hsa-miR-548au-5p
12	KAAB_FAILED_HEART_ATRIUM_UP	TOB2	HDGF																hsa-miR-7-1-3p
13	KAAB_FAILED_HEART_VENTRICLE_DN	TSC22D1	HIPK3	TSC22D1	F13A1	HIPK3	ACSL3	PPP2R5C	STAT3
14	KAAB_HEART_ATRIUM_VS_VENTRICLE_DN	FEM1C	PARP1	UQCRQ	STARD7	GAB1	NDUFA9	CCND2	PPP2R5C	NUAK1
15	KAAB_HEART_ATRIUM_VS_VENTRICLE_UP	SMARCD2	ARHGAP1	RTN4	EPHA4	SLC39A8	KDELR2	BTG1	MAP1B	RABGAP1L	RABGAP1L	CELSR2	BTG1	MAP1B	MYL12A	CTSF
16	KEGG_ARRHYTHMOGENIC_RIGHT_VENTRICULAR_CA	ITGAV	CTNNB1	CACNA2D1
17	KEGG_DILATED_CARDIOMYOPATHY	ITGB8	ADCY7	ACTG1	ITGAV	CACNA2D1
18	KEGG_HYPERTROPHIC_CARDIOMYOPATHY_HCM	ITGB8	ACTG1	PRKAA1	PRKAB2	ITGAV	CACNA2D1	PRKAA1
19	KEGG_VIRAL_MYOCARDITIS	ABL1	ACTG1	CCND1	ABL2	MYH9	CCND1	ABL2	RAC1	CCND1	HLA-B	EIF4G2	MYH9
20	WP_ARRHYTHMOGENIC_RIGHT_VENTRICULAR_CARD	ITGB8	ACTG1	ITGAV	CTNNB1	CACNA2D1
		miRNAs up				miRNAs down
		hsa-miR-130b-3p	hsa-miR-454-5p	hsa-miR-651-5p	hsa-miR-95-3p	hsa-miR-1270	hsa-miR-324-5p	hsa-miR-381-3p	hsa-miR-548au-5p	hsa-miR-7-1-3p
		G0S2	STARD7	GAB1	NDUFA9	FXN	SPEN	KLF9	DDIT4	TM4SF1
		GADD45B	CCND1		HDGF	BRIP1	SOS1	NAGA	PIK3R1	PFKFB2
		GNS			ABL2	RABGAP1L	PAFAH1B1	PDGFRA	TMPO	CACNA2D1
		UBE4B			MYH9	ABL2	CELSR2	TSC22D1	SOS1	CDC37L1
		UBE3C			CCND1		PRKAB2	BTG1	F13A1	HIPK3
		TOB2			RABGAP1L			MAP1B	ITGAV	JUN
		TSC22D1						RAC1	CTNNB1	ACSL3
		FEM1C								TMPO
		SMARCD2								MCL1
		ITGB8								PPP2R5C
		ABL1								CCND2
		BAG3								PRKAA1
		ATP6V0E1								NUAK1
		HIPK3								CCND1
		PARP1								PPP1CB
		ARHGAP1								HLA-B
		ADCY7								NRAS
		ACTG1								EIF4G2
		SPEN								HLA-B
		CNIH1								MYH9
		UQCRQ								STAT3
		RTN4								NPTN
		PRKAA1								MYL12A
		OSMR								MLEC
		EPHA4								CTSF
		EIF3I								KPNA6
		SLC39A8
		SOS1
		RAN
		KDELR2
		BTG1
		SPTSSA
		MAP1B
		NPTN
		MLEC
		SOS1
