# Supplementary material for: Circulating microRNAs as biomarkers of Chagas cardiomyopathy
Source: Front Cardiovasc Med. 2023 Dec 19;10:1250029. doi: 10.3389/fcvm.2023.1250029 (PMC10762800; doi:10.3389/fcvm.2023.1250029)
Supplement: Supplementary file 3 [file Table3.xlsx]

## Sheet: Hoja2
Supplementary Table 3: Identification of genes within arrhythmia-associated gene signatures obtained from MolSigDB as targets of dysregulated miRNAs in Chagasic Cardiomyopathy.
#	MSIGDB_URL	name	n	genes
1	https://www.gsea-msigdb.org/gsea/msigdb/human/geneset/HP_ATRIAL_ARRHYTHMIA	HP_ATRIAL_ARRHYTHMIA	75	HCN4	ABCC9	KIF20A	TRDN	CITED2	POLG2	CLIC2	GATA5	NKX2-5	SGO1	DMPK	DTNA	EMD	TAB2	FLNC	GATA4	GATA6	GJA5	GNB2	CAVIN1	ANK2	SLC25A4	LRP12	APRT	KCNA5	KCNH2	KCNJ2	KCNJ5	KCNQ1	LMNA	SMAD3	MT-CYB	MYH6	MYH7	MYL4	NODAL	NPPA	RRM2B	TNNI3K	PRKAG2	MYOZ2	PLN	POLG	SCN3B	TWNK	TBX20
2	https://www.gsea-msigdb.org/gsea/msigdb/human/geneset/HP_ATRIAL_FLUTTER	HP_ATRIAL_FLUTTER	18	CITED2	CLIC2	NKX2-5	SGO1	DMPK	GATA4	GATA6	LMNA	MT-CYB	MYH6	TNNI3K	PRKAG2	SCN3B	TBX20	SCN5A	ACTC1	TLL1	NUP155
3	https://www.gsea-msigdb.org/gsea/msigdb/human/geneset/HP_PREMATURE_ATRIAL_CONTRACTIONS	HP_PREMATURE_ATRIAL_CONTRACTIONS	5	CITED2	GJA5	SCN5A	TTN	KCNE2
4	https://www.gsea-msigdb.org/gsea/msigdb/human/geneset/HP_SUPRAVENTRICULAR_ARRHYTHMIA	HP_SUPRAVENTRICULAR_ARRHYTHMIA	105	KCNE3	HCN4	ABCC9	KIF20A	AKAP9	TRDN	CITED2	SEMA3A	SLC19A2	POLG2	CLIC2	COL4A1	GATA5	NKX2-5	SGO1	SPRED1	DES	DMPK	DNMT3A	DTNA	EMD	FHL1	TAB2	GPD1L	FLNC	SYNE2	SYNE1	KCNE5	CIZ1	GATA4	GATA6	GJA5	GNB2	CAVIN1	ANK2	RANGRF	SLC25A4	LRP12	APRT	KCNA5	KCND3	KCNH2	KCNJ2	KCNJ5	KCNJ8	KCNQ1
5	https://www.gsea-msigdb.org/gsea/msigdb/human/geneset/HP_VENTRICULAR_ARRHYTHMIA	HP_VENTRICULAR_ARRHYTHMIA	192	CDH2	KCNE3	KCNJ18	HCN4	ABCC9	AKAP9	TRDN	CITED2	SEMA3A	SLC19A2	GNB5	LDB3	POLG2	CLCNKB	MTFMT	TANGO2	CPOX	CPT2	NKX2-6	CSF2RA	CSF2RB	ALG10B	NKX2-5	SPRED1	ASXL1	DNMT3A	DPP6	DSC2	DSG2	DSP	DTNA	ECE1	EMD	ABCA3	FBP1	FHL1	KIF1B	PLXND1	GPD1L	SYNE2	FMO3	SYNE1	KCNE5	TECRL	GAA	GABRA3
	Common genes with target miRNAs (Both from HP_VENTRICULAR_ARRHYTHMIA)
	miRNA	target
	hsa-miR-95-3p	CALM1
	hsa-miR-130b-3p	TSC1
[truncated: 146 more columns]
