# Supplementary material for: Circulating microRNAs as biomarkers of Chagas cardiomyopathy
Source: Front Cardiovasc Med. 2023 Dec 19;10:1250029. doi: 10.3389/fcvm.2023.1250029 (PMC10762800; doi:10.3389/fcvm.2023.1250029)
Supplement: Supplementary file 4 [file Table4.xlsx]

## Sheet: Hoja1
Supplementary Table 4: T-Test Analysis P-Values: Relationship Between the Expression of the miRNAs upregulated in Group G3 vs. G1 and Clinical Variables - Age, Gender, Hypertension, Arrhythmias, and Cardiac Insufficiency across all patients.
	gender	arrhytmia	insuf cardiaca	Hipertension	age
miR_95_3	0.01123	0.158	0.02792	0.1842	0.459
miR_130b_3p	0.341	0.05962	0.06218	0.5245	0.007254
miR_651_5p	0.4057	0.06232	0.003715	0.6509	0.49
miR_454_5p	0.6461	0.1315	0.147	0.753	0.4725
Note: the table displays the p-values obtained from the T-test analysis for each of these clinical variables. Each p-value signifies the statistical significance of the association between the expression levels of the selected miRNAs across the 74 patients and the binary outcome of the respective clinical variable.
